# Supplementary material for: A palmitate-rich metastatic niche enables metastasis growth via p65 acetylation resulting in pro-metastatic NF-κB signaling
Source: Nat Cancer. Author manuscript; Available in PMC 2023 Oct 21. (PMC7615234; doi:10.1038/s43018-023-00513-2)
Supplement: Dataset Extended Figure 1 [file EMS172138-supplement-Dataset_Extended_Figure_1.xlsx]

## Sheet: ExtDataFig1a
	Mouse Liver Interstitial Fluid
	Palmitate			Oleate
	Total FA	Free FA		Total FA	Free FA
	3115.62	1184.44		9823.65	1149.91
	4037.91	884.066		4518.3	725.2
	3230.75	702.204		6469.9	551.028
	1597.16	652.626		4013.02	518.777
	4419.55	1007.08		6642.18	817.942
	6279.4	486.353		4065.65	498.605
	2487.47			5683.28
				4512.78
				2181.57
				5838.33
	Fraction of total
	81.4386	18.5614		88.3282	11.6718

## Sheet: ExtDataFig1b
		Weight (grams)
	Time (week)	Control diet
		Mouse 1	Mouse 2	Mouse 3	Mouse 4	Mouse 5	Mouse 6	Mouse 7	Mouse 8	Mouse 9	Mouse 10	Mouse 11	Mouse 12	Mouse 13	Mouse 14	Mouse 15	Mouse 16	Mouse 17	Mouse 18	Mouse 19	Mouse 20	Mouse 21	Mouse 22	Mouse 23	Mouse 24	Mouse 25	Mouse 26	Mouse 27	Mouse 28	Mouse 29	Mouse 30	Mouse 31	Mouse 32	Mouse 33	Mouse 34	Mouse 35	Mouse 36	Mouse 37	Mouse 38	Mouse 39	Mouse 40	Mouse 41	Mouse 42	Mouse 43	Mouse 44	Mouse 45	Mouse 46	Mouse 47	Mouse 48
	0	15.2	14.2	17.9	17.2	16.3	14.9	15.3	15.1	15.5	16.7	14.5	17.2	14	15.5	17.2	14.1	14.8	15.1	11.8	12.5	15.2	15.6	15	14	14.1	16.9	13.4	16.9	12.9	13.3	17	16	14.6	15	12.8	14.4	13.6	13.4	14.2	14.2	15.8	17.5	13	13.5	16.8	15.5	14.3	13
	2	16.3	19	18.9	19.5	18.7	19	16	18.2	19	19	16.9	19.3	17	18.3	20	17	17.9	17.1	17.5	18	18.1	18.3	17.5	18.4	18.1	19.1	16	18.5	15.5	15.9	17.8	16.5	17.4	17.5	15.7	19.1	16.9	16.3	16.1	16.9	17.1	18.7	16.8	16.8	17.1	18.4	18.8	15.9
	4	18.6	19.3	21	20.1	19	20.3	18.3	19.6	20.3	20.6	19.9	19.7	18.9	20.6	20.5	18.7	18.6	18.4	18.4	20	18.6	18.4	17.9	18.5	19.9	20.1	18.3	18.7	16.2	17.2	20	19.1	18.8	18.8	18.7	22	18.1	17.5	17.8	18.7	18.9	20.8	18.3	18.2	18.9	19.1	19.5	18.4
	6	19.9	19.9	22.1	23	20.5	22.1	19.3	20.7	22.3	21.7	18.7	22.1	20.9	19.5	21.4	19.9	19.8	18.8	19.7	21.1	20	20.3	20.5	19.5	21	21.9	19.3	20.1	17.8	17.9	21.3	20	20.4	20.2	19.3	22.5	20.9	18.8	19	20.1	19.5	22	20	19.1	20	20.6	21.5	19.6
	8	20.6	22.7	22.7	23.2	21.2	25	20.3	22.4	22.6	22.9	20.6	22.8	21.1	21.2	23.2	21.5	20.9	20.7	21	22.1	20.7	21.5	21.7	20.3	22.1	23	21.1	21	19.8	19.9	22.6	20.9	21	21.9	21.6	24.6	22.1	19.7	20.4	21.6	21.4	22.6	20.8	20.5	21.3	21.3	21.7	21
	10	21.6	23.2	23.3	23.5	23.3	24.2	20.6	22.9	24	24	21.3	23.6	21.7	21.2	24.4	21.4	21.9	22	22.3	23.5	22.9	23.2	23.2	20.9	22.9	23.3	21.5	21.4	19.4	19.9	23.7	22.1	22.4	22.8	21.9	25.4	22.1	21.8	21.1	23	21.5	23	21.3	21.6	21.5	22.8	24.3	20.7
	12	22.8	23.2	24.2	24.7	23.3	26	22.1	24.2	24.8	25	21.5	25.4	22.3	21.9	24	21.9	22.1	22.2	23	24.9	21.8	22.2	23.2	21.5	24.2		22.1	21.8	20.3	20.7	23.4	22.2	22.5	23.1	22.7	25.5	23	21.8	21	22.8	21.7	22.8	21.4	21.5	22.8	22.7	23.4	21.2
	14	21.4	23	23.1	24.5	22.8	25.1	21.8	23.5	24.4	23.8	22.9	26	24.4	23.1	25.4	23	22.1	22.5	22.5	24.7	22.1	23.1	24.5	21.7	23.6		22.4	22.2	20.9	20.8	25.4	22	22.9	23.6	22.5	26.6	22.5	21.3	21.4	22.7	22.1	21.8	23.5	21.4	23.6	22.4	23.9	21.2
	16	22.6	24.1	23.9	26.8	23.5	25.8	23.8	22.9	22.1	24.3	23.5	25.4		22.2	24.2	22.3	23.4	22.3	22.7	25.5	21.9	24.5	25.2	22.3	23.7		23.1	22.8	20.5	21.1	24.1	23.5	23.9	24.1	32.1	26	22.9	28.1	21.1	22.8	22.3	24.4	22.2	23	22.7	22.5	26.3	20.5
		High fat diet
	Time (week)	Mouse 1	Mouse 2	Mouse 3	Mouse 4	Mouse 5	Mouse 6	Mouse 7	Mouse 8	Mouse 9	Mouse 10	Mouse 11	Mouse 12	Mouse 13	Mouse 14	Mouse 15	Mouse 16	Mouse 17	Mouse 18	Mouse 19	Mouse 20	Mouse 21	Mouse 22	Mouse 23	Mouse 24	Mouse 25	Mouse 26	Mouse 27	Mouse 28	Mouse 29	Mouse 30	Mouse 31	Mouse 32	Mouse 33	Mouse 34	Mouse 35	Mouse 36	Mouse 37	Mouse 38	Mouse 39	Mouse 40	Mouse 41	Mouse 42	Mouse 43	Mouse 44	Mouse 45	Mouse 46	Mouse 47	Mouse 48
	0	16.4	17.5	14.7	15.6	15.3	15	14.7	17	13.2	11.7	15.8	15	15.1	14.8	13.7	15.6	15.8	13.8	13.5	11.1	15.4	14.6	13.1	12.6	14.8	16.6	14.3	15.4	13.8	14.7	17.1	16.3	16.5	14.8	13.7	15.2	14.6	16.4	14.9	12.6	16.5	15.5	15.2	16.2	15.7	17.5	16	14.6
	2	19	20	17.7	19.8	18	19.6	18.8	20	17.2	16.8	21	20	18.6	18.8	18.8	19.9	20.6	17.6	19.2	17	19.2	19.4	20	18.2	19.9	20.1	18	17.7	17	19	20.6	19.7	18.6	18.9	19.2	18.6	20.4	19.4	19.7	16.9	19.4	19.2	19.2	19.5	18.3	19.6	17.6	18
	4	21.3	22.9	20.2	20.9	20.5	22	20.3	22.8	19.3	19.6	22.6	21.1	21.1	21.6	21.7	23.3	22.1	19.7	21.2	19.4	21.9	22.3	22.1		21.6	22.3	20	19.6	19.1	20.9	22.7	21.5	21.3	20.2	21.3	21.1	21.6	21.6	22.1	19.2	21.7	20.3	20.8	20.7	21.2	22.3	19.2	18.9
	6	22	24	22.1	21.9	22	23.5	21.6	23.2	21.2	20.2	22.5	22.1	21	22.7	23.5	23.7	23.5	21	22.8	20.4	23.1	25.4	23.1		23.4	23.6	22	20.7	20.3	22.5	24.1	23	23	22.1	22.3	20.2	21.7	20.2	21	19.4	23.4	22.1	23	23.6	22.2	23.4	21.3	21.1
	8	22.9	26.4	22.6	23.2	22.9	26.1	20.7	25.7	21.2	21.4	25.9	24.8	23.5	25.5	25.2	25.1	26	22.5	25.2	22.3	24.3	26.3	24.6		25.4	27.2	23.7	23.6	22.3	24.3	26.1	24.9	25.9	22.8	25.6	23.4	24.4	23.7	24	21.4	25.1	23.8	24.9	23.4	23.9	25	22	22.1
	10	24.9	28.1	23	24.9	25.1	27.1	21.6	27.6	22.6	22	25.2	25.3	23.7	27	26	26.5	26.9	22.5	27.9	22.9	27.5	27.1	26.6		27.6	28.5	25.4	25	23.1	25.6	27	25.4	26.3	24.3	26.5	25	25.6	25	25	21.7	25.7	25	24.6	24.7	24.4	25.8	22.3	23.6
	12	24.7	29	24.2	24.7	26	28.4	22.1	28.3	23.3	24	25.4	25.8	23.3	26.1	27.7	28.5	27.3	24	28.2	24.3	30.6	30.1	26.9		30.2	31.1	26.1	25.3	24.6	26.2	28.4	26	27	24.3	27.8	24.8	26.4	25	25.5	22.5	27.6	25.8	26	25.6	25.6	25.2	22.6	23.2
	14	25.6	29	23.9	26.1	26.6	27.4	21.1	29	24.5	22.7	26.7	24.9	23.7	25.8	29.2	28.6	27.8	23.2	29.4	23.9	31.5	33.8	28.6		32.1	32.8	27.1	26.3	25.1	27.4	29.5	26.4	29	24.8	30.1	25.7	27.2	25	26.3	23	27.9	24.9	24.5	25.8	25.3	27.5	23.8	24.5
	16	25.7	29.2	23.9	26.8	25.6	28.6	22	29.8	26.4	23.4	25.1	26.8	23.3	26.3	27.9	28.7	28	23.6	28.8	23.4	32.6	32.3	30.1		33.4	35.3	27.9	27.9	25.6	28.4	29.1	26.6	29	25.3	31.6	25.6	28.4	26.5	26	23.6	29.4	25.6	24.9	27.8	25.5	27.2	22.9	24.7
[truncated: 12 more columns]

## Sheet: ExtDataFig1c
	Mouse Lung Interstitial Fluid
		CD	HFD			CD	HFD
	Palmitate concentration (μM)	1496.27	1477.74		Oleate concentration (μM)	565.751	927.328
		1378.52	1270.12			844.381	707.921
		659.758	1563.35			286.216	909.933
		941.435	1950.09			453.452	1575.58
		861.072	2046.74			768.652	1409.35
		1258.22	1296.34			631.111	729.077
		1250.91	2653.07			818.355	921.513
		735.554	1882.14			529.902	912.764
		1352.69	1517.44			727.492	2183.88
		2053.88	2605.75			834.049	914.882
		732.196	2634.42			472.222	614.164

## Sheet: ExtDataFig1d
	Mouse Liver Interstitial Fluid
		CD	HFD			CD	HFD
	Palmitate concentration (μM)	5758.14	6928.38		Oleate concentration (μM)	6966.48	11137.8
		1906.21	5991.12			2102.72	9593.2
		3654.03	5658.33			4825.79	11543.4
		3261.17	12269.8			4157.85	7337.38
		1794.23	5281.62			2437.93	7573.83
		3472.85	6924.45			5339.85	9544.14
			3652.79				6042.73
		3919.64	3134.1			5329.1	9963.49

## Sheet: ExtDataFig1i
	Mouse Lung Interstitial Fluid
		CM	TCM			CM	TCM
	Palmitate concentration (uM)	274.493	1769.78		Oleate concentration (uM)	201.757	630.535
		428.322	3136.1			484.635	501.239
		936.479	1824.84			154.393	798.358
		207.715	1120.99			846.454	428.586
		388.545	1559.8			196.94	594.281
		1606.69	1193.55			194.941	565.384
		1326.46	2845.26			505.396	406.098
		423.574	1672.54
		419.813	2005.02
			975.09
			2633.15
			2569.09
			1566.85
	Mouse Liver Interstitial Fluid
		CM	TCM			CM	TCM
	Palmitate concentration (μM)	5103.44	2086.66		Oleate concentration (μM)	3481.38	660.484
		3256.57	2066.58			3633.14	808.67
		3250.66	4170.11			1969.11	3036.82
		1902.79	4390.65			1254.29	1883.73
		1738.78	4440.4			764.66	2278.64
		2701	6294.05			1559.06	4728.61
		2355.93	3135.51			651.87	3176.71
		6535.16	2464.49			2175.14	1156.1
		7409.1	5636.69			2131.48	3699.38
			4159.16			5268.57	1984.95
							8989.59

## Sheet: ExtDataFig1j
	Mouse Liver Interstitial Fluid
		Healthy	4T1-PT
	Palmitate concentration (μM)	2930	1602.18
		2869.5	3838.34
		1613.95	3187.13
		1517.46	4233.94
		3115.62	3068.91
		4037.91	2240.59
		3230.75	3022.77
		1597.16	3320.92
		4419.55	1959.89
		6279.4	733.822
		2487.47	3796.94
			2670.34
			3221.57
			4475.17
			2573.03
			3632.19
			2128.79
			3626.45
			2122.14
