# Supplementary material for: A palmitate-rich metastatic niche enables metastasis growth via p65 acetylation resulting in pro-metastatic NF-κB signaling
Source: Nat Cancer. Author manuscript; Available in PMC 2023 Oct 21. (PMC7615234; doi:10.1038/s43018-023-00513-2)
Supplement: Dataset Extended Figure 3 [file EMS172138-supplement-Dataset_Extended_Figure_3.xlsx]

## Sheet: ExtDataFig3a
fatty acids (nmol | mg DNA)	Lung metastatic tiisue								Primary tumor tissue
	Mouse 1	Mouse 2	Mouse 3	Mouse 4	Mouse 5	Mouse 6	Mouse 7	Mouse 8	Mouse 1	Mouse 2	Mouse 3	Mouse 4	Mouse 5	Mouse 6	Mouse 7	Mouse 8
PG FA(14:0)	1.69847	2.32632	2.60147	2.81994	2.46821	1.9558	3.4378	2.02704	0.759032	0.630893	0.597452	0.827202	0.815008	1.09757	1.0936	0.853813
PG FA(14:1)	0.297358	0.300854	0.279135	0.468176	0.330276	0.380857	0.428019	0.369865	0.173971	0.150329	0.138074	0.234221	0.217174	0.189413	0.287354	0.236973
PG FA(16:0)	82.5941	107.679	125.581	134.6	89.4939	87.9392	161.843	93.0138	27.6242	10.3348	11.1706	16.7024	20.1585	27.5946	27.5382	22.2214
PG FA(16:1)	4.75009	6.99297	8.3606	8.64289	8.91141	5.06169	9.98132	7.2771	1.83623	3.46129	2.17	2.57534	2.44218	3.18585	3.3406	3.69706
PG FA(18:0)	8.57689	7.64753	8.48139	9.31662	7.55755	12.7503	10.1127	9.68361	8.94309	5.61967	6.05773	9.06164	8.48016	9.88556	12.0533	7.61168
PG FA(18:1)	44.5858	50.9296	58.4467	63.4872	47.8164	55.2843	69.6687	46.6729	34.8624	21.0447	19.4076	28.0287	30.5531	42.2352	42.4348	33.6433
PG FA(18:2)	19.988	28.1788	31.1783	33.6813	21.1541	21.3547	40.7559	21.531	3.08832	7.08677	4.46218	5.80663	3.33529	2.23805	3.66991	5.16677
PG FA(18:3)	0.433378	0.800658	0.816035	1.03129	0.555727	0.507638	1.07822	0.561121	0.0806241	0.0626223	0.0505228	0.0943087	0.0402121	0.0695838	0.0917169	0.0836049
PG FA(20:0)	0.0896263	0.0621286	0.0586806	0.0617847	0.121997	0.164907	0.067628	0.0765146	0.0891542	0.0605799	0.0693888	0.112584	0.118987	0.125262	0.183925	0.0783404
PG FA(20:1)	0.498098	0.529519	0.562367	0.600832	0.50805	0.678828	0.739852	0.48452	0.540073	0.359926	0.321577	0.462849	0.413325	0.579161	0.604164	0.48258
PG FA(20:2)	1.35673	1.2909	1.25616	1.46449	1.34969	2.06819	1.53983	1.37292	1.87916	0.692701	0.655703	1.01506	0.947607	0.961632	1.11638	1.18516
PG FA(20:3)	0.485568	0.579365	0.540774	0.676555	0.486813	0.541515	0.844578	0.560698	0.391689	0.384745	0.374309	0.450776	0.390271	0.341953	0.481711	0.407336
PG FA(20:4)	5.43428	7.30527	8.09536	8.84019	4.87374	4.85949	12.2686	5.86369	1.58243	1.17705	1.00824	1.38685	1.21646	1.4044	1.5305	1.90862
PG FA(20:5)	0.0991269	0.179977	0.213416	0.211295	0.131084	0.136689	0.373586	0.162871	0.0583646	0.0673923	0.0640829	0.141305	0.0817694	0.0982574	0.104442	0.0898664
PG FA(22:0)	0.0984119	0.0828355	0.0758066	0.0938182	0.128908	0.155893	0.077505	0.119206	0.0967864	0.0771827	0.0780346	0.0869623	0.104526	0.0985442	0.157881	0.100291
PG FA(22:1)	0.385401	0.399202	0.41007	0.458003	0.389643	0.475218	0.510634	0.421962	0.244434	0.155024	0.171538	0.212657	0.23031	0.305079	0.387155	0.278491
PG FA(22:2)	0.108901	0.122375	0.0845725	0.119095	0.150275	0.100722	0.126521	0.109913	0.125775	0.0914459	0.0673145	0.116635	0.129195	0.127599	0.169449	0.173938
PG FA(22:4)	0.484175	0.678891	0.677434	0.718855	0.440905	0.500695	1.05822	0.516455	0.189128	0.111335	0.100218	0.157494	0.124302	0.132879	0.220415	0.187205
PG FA(22:6)	1.15761	2.03528	2.06367	2.02708	0.938158	1.42777	3.09036	1.17274	0.462071	0.221653	0.274683	0.347962	0.314327	0.385196	0.438757	0.514447
	Lung metastatic tiisue								Primary tumor tissue
	Mouse 1	Mouse 2	Mouse 3	Mouse 4	Mouse 5	Mouse 6	Mouse 7	Mouse 8	Mouse 1	Mouse 2	Mouse 3	Mouse 4	Mouse 5	Mouse 6	Mouse 7	Mouse 8
PC FA(14:0)	120.174	139.301	137.614	147.392	157.453	131.037	139.302	136.433	77.4577	28.8588	27.862	43.1915	70.0364	104.464	90.9404	66.7296
PC FA(14:1)	113.572	110.776	103.757	110.896	99.3288	179.823	111.344	109.777	107.88	34.346	25.7791	36.7862	52.1235	78.7973	64.2698	65.6955
PC FA(16:0)	1000.18	1194.7	1165.27	1231.25	1168.94	1103.07	1301.43	1208.51	575.553	250.011	198.645	270.221	423.189	589.729	529.671	437.168
PC FA(16:1)	116.812	118.721	136.106	125.926	160.866	126.982	114.521	147.751	85.2929	30.0522	33.976	50.1206	85.99	145.775	123.032	82.3407
PC FA(16:2)	1.39296	1.51544	1.53978	1.66211	1.48939	1.66642	1.66101	1.46085	1.32341	0.861999	0.722425	1.05397	1.13338	1.47842	1.60641	1.27405
PC FA(18:0)	203.626	172.839	167.7	198.579	189.052	276.263	208.75	195.862	216.257	102.01	98.4531	123.067	145.648	192.746	174.419	168.18
PC FA(18:1)	264.862	240.671	251.832	283.124	276.088	329.266	261.755	275.289	266.23	109.526	139.246	190.524	251.514	357.126	314.127	229.1
PC FA(18:2)	147.036	159.289	154.373	163.388	159.866	161.265	167.953	150.575	131.08	49.297	47.7875	65.9197	93.0776	130.172	110.531	99.2617
PC FA(18:3)	5.74147	7.45969	6.61461	7.93646	7.32991	7.51022	7.0956	7.33618	3.84026	2.14928	1.86881	2.55982	3.88585	4.95529	5.37664	3.23976
PC FA(20:0)	4.58954	4.16451	4.34006	5.2036	4.66906	5.13553	4.98959	4.79094	4.43975	3.05895	2.79981	3.54035	4.32035	4.96634	4.66878	3.97818
PC FA(20:1)	10.807	8.9621	8.51811	11.9877	10.5051	13.442	9.08869	9.89117	14.2308	7.705	9.28176	14.0007	14.4626	21.4744	18.2228	14.9162
PC FA(20:2)	12.2728	11.7992	11.2003	13.7043	11.7334	13.3152	12.7629	12.0367	10.1995	4.47113	4.53469	6.54526	8.08682	9.95001	9.01487	7.66723
PC FA(20:3)	13.6809	15.0341	12.8595	15.4325	15.3172	15.8738	16.7447	15.1763	13.8635	7.54887	10.4445	11.4427	13.7983	17.6165	17.9076	13.7982
PC FA(20:4)	91.4041	97.3417	93.3958	93.5549	106.967	96.344	102.8	94.4095	87.4465	35.1675	35.4318	42.8767	57.5464	74.7407	66.9619	73.1203
PC FA(20:5)	2.74701	3.45319	3.56183	3.31168	3.50915	3.26079	3.86414	3.60236	2.26921	1.06929	0.911703	1.29714	1.71982	2.33138	2.40102	1.81926
PC FA(22:0)	3.70242	4.29195	4.22346	4.45226	4.47875	4.42349	4.91699	4.43402	2.90481	1.81628	1.81156	2.32607	2.67494	2.91976	2.88906	2.4051
PC FA(22:1)	2.28968	2.32061	2.25249	2.92801	2.57751	2.74173	2.47592	2.51228	2.25623	1.41525	1.62737	1.9961	2.58216	3.10787	2.89486	2.20014
PC FA(22:2)	1.69007	1.71156	1.68335	2.27166	1.82653	2.05801	1.86577	1.82059	1.52831	0.866563	1.03826	1.36419	1.61274	1.79435	1.88164	1.36716
PC FA(22:3)	0.204042	0.143986	0.222981	0.317218	0.155203	0.334291	0.197692	0.184868	0.207358	0.270728	0.524166	0.365481	0.452266	0.359	0.562235	0.395679
PC FA(22:4)	17.3542	17.1521	15.9519	17.9359	15.7524	16.0669	19.703	16.0717	7.86266	5.45987	4.48389	5.68944	6.55627	7.29276	7.04746	6.95014
PC FA(22:5)	6.17785	6.42514	6.32699	6.80847	5.51	7.92279	7.77373	6.78521	4.75527	2.75489	2.50404	2.87952	3.89708	4.53226	4.40211	4.46095
PC FA(22:6)	14.1164	15.0424	15.7266	13.9102	14.2225	22.9716	14.6055	14.3882	10.1598	7.0755	5.09321	5.96872	6.71906	7.56675	6.68877	9.98134
	Lung metastatic tiisue								Primary tumor tissue
	Mouse 1	Mouse 2	Mouse 3	Mouse 4	Mouse 5	Mouse 6	Mouse 7	Mouse 8	Mouse 1	Mouse 2	Mouse 3	Mouse 4	Mouse 5	Mouse 6	Mouse 7	Mouse 8
PE FA(14:0)	4.87566	6.49866	4.79314	7.99425	8.6948	4.95302	5.25601	7.38377	4.60088	3.41002	2.43636	6.50652	7.26445	7.31746	5.58423	8.00206
PE FA(14:1)	0.308573	0.344941	0.341597	0.488393	0.501308	0.348207	0.552832	0.350409	0.310559	0.304277	0.300094	0.574811	0.404094	0.37468	0.297029	0.498921
PE FA(16:0)	134.411	156.261	147.105	209.197	176.832	157.14	243.678	202.371	125.554	95.8817	77.6848	146.887	121.374	129.162	105.865	205.694
PE FA(16:1)	22.611	25.7614	25.7998	29.7283	30.9085	22.4666	34.7907	31.4381	24.5769	17.6687	19.1804	38.0868	35.9131	43.1372	34.6837	53.2348
PE FA(18:0)	187.474	198.64	187.555	261.593	242.77	229.206	300.521	265.721	243.202	181.912	151.091	291.592	245.731	247.921	190.725	377.607
PE FA(18:1)	113.873	109.444	105.398	158.681	165.812	146.741	156.438	137.341	172.397	137.848	144.018	276.427	230.556	224.509	219.385	293.729
PE FA(18:2)	62.5729	67.0638	60.87	85.739	82.1223	76.5852	96.0172	78.3019	82.1098	51.6321	49.3341	92.4048	79.8015	78.3879	67.0846	117.738
PE FA(18:3)	1.2257	1.54525	1.35708	1.96178	1.80409	1.46593	2.1484	1.53584	0.923284	0.48647	0.486834	0.947577	1.21332	1.20146	1.14043	1.18503
PE FA(20:0)	9.42766	13.0772	6.85555	14.8253	14.0647	14.3094	16.4447	9.96052	20.985	16.2168	24.0834	23.3524	18.706	20.014	17.421	30.4393
PE FA(20:1)	15.0107	11.294	9.28075	17.4794	20.2135	19.4195	20.8621	16.2296	24.2605	18.5531	21.6066	37.6753	37.5275	36.3092	30.2283	47.9479
PE FA(20:2)	9.39382	8.34103	6.31569	11.8394	12.3094	10.9164	12.0659	8.91733	12.9148	7.56309	6.66191	14.6712	12.3857	12.3271	9.33312	18.4318
PE FA(20:3)	10.5814	13.1001	9.08938	16.3825	15.9708	13.2785	17.7089	13.8912	16.4645	13.259	16.1598	27.1693	23.785	22.8688	22.5459	31.4747
PE FA(20:4)	69.8367	86.5936	64.8591	108.243	116.842	96.2667	121.968	88.0122	102.327	51.9738	50.4541	94.3236	100.494	111.511	78.5518	152.911
PE FA(20:5)	5.23561	7.70679	5.39428	8.29422	6.89329	6.10824	10.5057	6.9984	2.41246	1.84462	1.53792	3.74929	3.20605	3.13512	3.0269	4.2019
PE FA(22:0)	0.799125	0.920066	0.712512	1.13298	1.18193	0.955222	1.33217	1.00517	1.31528	1.63194	1.72202	2.58323	1.60761	1.39532	1.25833	2.52839
PE FA(22:1)	1.73052	1.79749	1.40278	2.61389	2.548	2.24406	2.22776	2.24798	3.74857	3.22162	3.98653	5.93595	4.34242	4.52269	3.33548	5.90854
PE FA(22:2)	12.348	12.9568	10.7493	17.3168	14.2376	12.1118	17.9849	13.0943	9.19469	6.04424	5.91781	9.98099	9.49603	9.26326	7.394	12.5571
PE FA(22:4)	31.2237	32.3482	23.234	43.4535	42.5032	32.0647	48.0753	37.8966	29.9199	19.1104	15.8358	27.1082	31.2492	29.7619	21.7159	45.7237
PE FA(22:5)	0.291363	0.554569	0.365783	0.621887	0.475612	0.44083	0.747805	0.5062	0.0683946	0.118337	0.0401829	0.146196	0.137103	0.114664	0.0981196	0.135698
PE FA(22:6)	20.6501	21.4564	17.8564	29.6714	25.0818	35.196	31.2649	25.1669	32.8275	17.8283	12.7727	26.1191	23.5696	25.6408	19.8664	41.3486

## Sheet: ExtDataFig3b
	Intracellular oleate abundance (A.U./mg protein)
	4T1			EMT6.5			MCF10a HRasV12			MCF7
	2D	3D		2D	3D		2D	3D		2D	3D
	1.36005	1.37695		3.21271	3.16979		6.0978	5.09265		4.21412	7.81396
	1.32116	2.05251		3.68458	3.7803		6.77647	6.06217		5.64256	6.46652
	0.95822	1.4199		4.09972	5.13365		6.59209	6.06371		4.02341	11.6143
				4.10923	4.48949						6.63847

## Sheet: ExtDataFig3c
	Palmitate uptake (A.U/mg protein)
	4T1 model			MCF7 model
	2D	3D		2D	3D
	1.56608	3.89811		1.6459	2.36723
	1.53164	2.3012		1.31003	2.29398
	1.90068	2.40137		1.63383	2.29578
	1.55415	2.95707		1.99907	1.92935
	1.7208	2.84335			3.52844
	1.69751

## Sheet: ExtDataFig3d
	4T1 model
	Fraction of newly synthesized fatty acid (%)
	Palmitate			Oleate			Stearate
	2D	3D		2D	3D		2D	3D
	16.1	8.7		81.6	46.9		100	73
	15.7	7.1		81.2	33.5		100	69.1
	15.7	10.5		82.1	39.6		100	84
	15.6	8.4		79.6	31.2		100	63.8

## Sheet: ExtDataFig3e
	4T1 model
	Intracellular Palmitate abundance (A.U./mg protein)				Intracellular Oleate abundance (A.U./mg protein)
	10%FBS	+Palm	+Olea		10%FBS	+Palm	+Olea
	2.40914	4.09429	3.34447		2.38129	1.60916	5.96135
	2.46754	4.16799	2.74292		2.69838	1.72884	5.90988
	1.65536	2.96839	1.9625		1.79111	1.46812	4.48626
	3.02194	3.78344	1.63826		2.73221	2.02743	3.94254
	MCF7 model
	Intracellular Palmitate abundance (A.U./mg protein)				Intracellular Oleate abundance (A.U./mg protein)
	10%FBS	+Palm	+Olea		10%FBS	+Palm	+Olea
	4.26025	5.1242	4.06523		6.49583	7.39901	37.972
	2.30044	6.16657	4.79982		2.56975	8.98263	39.2339
	4.02554	8.18074	3.08082		4.11045	9.00067	11.1175
	4.53738	5.65705	3.29742		5.78909	5.85479	30.1719

## Sheet: ExtDataFig3g
	4T1 model
	Relative cell number
	10%FBS	+Palmitate
	1.18203	0.85023
	1.09389	0.884793
	0.858871	0.915899
	0.964286	0.974654
	0.907258	0.919355
	0.993664	0.838134

## Sheet: ExtDataFig3i
	4T1 model
	Average 3D spheroids area (μm2)
	10%FBS	+Palmitate	FA palmitate+oleate
	0.02818	0.0355	0.05245
	0.018881	0.042748	0.051211
	0.025699	0.044748	0.059344
	0.025769	0.047324	0.047602
		0.054659	0.045874
		0.03934

## Sheet: ExtDataFig3j
	4T1 model
	Average 3D spheroids area (μm2)
	10%FBS	+Palmitate	+Stearate
	0.02818	0.0355	0.034938
	0.018881	0.042748	0.031187
	0.025699	0.044748	0.023851
	0.025769	0.047324	0.030225
		0.054659
		0.03934
