# Supplementary material for: A palmitate-rich metastatic niche enables metastasis growth via p65 acetylation resulting in pro-metastatic NF-κB signaling
Source: Nat Cancer. Author manuscript; Available in PMC 2023 Oct 21. (PMC7615234; doi:10.1038/s43018-023-00513-2)
Supplement: Dataset Extended Figure 4 [file EMS172138-supplement-Dataset_Extended_Figure_4.xlsx]

## Sheet: ExtDataFig4a
	4T1 model
	Relative median fluorescence intensity
	No Pal	Palmitate	Oleate
	1.06039	1.10503	1.06914
	1.05551	0.83267	0.963912
	0.946988	0.964003	1.14031
	0.937108	1.10622	0.777996

## Sheet: ExtDataFig4f
	MCF7 model
	Average 3D spheroids area (μm2)
	10%FBS	Palmitate	shCpt1a#43 +10%FBS	shCpt1a#43 +Palmitate	shCpt1a#47 +Palmitate
	0.0295	0.03124	0.0255	0.028717	0.0198
	0.0305	0.048769	0.0296	0.029857	0.020557
	0.0255	0.05416	0.02145	0.018584	0.021584
	0.0198	0.034116	0.0236	0.0196	0.025437
		0.045863		0.0219	0.0199

## Sheet: ExtDataFig4g
	4T1 model
	Average 3D spheroids area (μm2)
	10%FBS	Palmitate	Etomoxir + Palmitate
	0.02818	0.038249	0.01871
	0.018881	0.029821	0.018727
	0.025699	0.036566	0.016654
	0.025769	0.032162	0.022017
		0.03033	0.027322
		0.0344	0.019822
		0.056356	0.026511
		0.057344	0.032478

## Sheet: ExtDataFig4h
	4T1 model
	Average 3D spheroids area (μm2)
	10%FBS	Palmitate	sgCpt1a +10%FBS	shCpt1a#45 +Palmitate	sgCpt1a +Palmitate	sgCpt1a +Acetate
	74	148	59	70	53	56
	75	170	70	54	71	92
	96	111	72	72	60	115
	81	123	88	71	80	100
	64	103	80		76	80
	95	120	65			80
		95				82
		75				83
		81
