# Supplementary material for: A palmitate-rich metastatic niche enables metastasis growth via p65 acetylation resulting in pro-metastatic NF-κB signaling
Source: Nat Cancer. Author manuscript; Available in PMC 2023 Oct 21. (PMC7615234; doi:10.1038/s43018-023-00513-2)
Supplement: Dataset Extended Figure 5 [file EMS172138-supplement-Dataset_Extended_Figure_5.xlsx]

## Sheet: ExtDataFig5b
	4T1 model (m.f)
	Primary tumor weight (g)			Primary tumor weight (g)
	shScrambled	shCPT1a #45		sgScrambled	sgCPT1a	sgKat2a
	1.2	2		1.2	0.68	0.9
	1.1	1		1.58	0.69	0.5
	0.8	1.1		1.87	0.85	0.72
	1.4	1.8		1.24	0.41	0.6
	1.5	1.2		2.09	1.28	0.77
	1.8	2.2		2.31	0.84	0.84
	1.5	1.4		1.29	0.98	0.67
	1.6	1.1		1.67	0.9	0.89
	1.28	1.33		1.28	1	0.98
	2.153	1.674		1.45	0.65	0.54
	1.385	1.464		1.38	0.86	0.76
	1.614	1.882			1.4	0.77
	1.136	1.46
		1.342
		1.214
		1.517
		1.285
		1.48
		1.225
		1.11
