# Supplementary material for: A palmitate-rich metastatic niche enables metastasis growth via p65 acetylation resulting in pro-metastatic NF-κB signaling
Source: Nat Cancer. Author manuscript; Available in PMC 2023 Oct 21. (PMC7615234; doi:10.1038/s43018-023-00513-2)
Supplement: Dataset Extended Figure 6 [file EMS172138-supplement-Dataset_Extended_Figure_6.xlsx]

## Sheet: ExtDataFig6a
	4T1 model
	Normalized invasive area (A.U.)
	sgControl	sgCpt1a
	1.04402	0.928835
	0.932622	0.99809
	0.995664	0.963879
	0.969132	0.945652
	1.05856	1.0029

## Sheet: ExtDataFig6b
	4T1 model
	Number cell/field
	sgControl	sgCpt1a
	106	187
	88	68
	185	187
	118	233
	128	121

## Sheet: ExtDataFig6c
	Intracellular acetyl-CoA abundance (A.U./mg protein)
	MCF10a HRasV12 model			MCF7 model
	shControl	shCpt1a		shControl	shCpt1a
	5.16912	0.80974		9.61674	3.12721
	2.0538	1.68569		4.91242	2.89692
	5.0543	2.51686		8.41932	6.47715
	2.468	2.42075		9.9619	3.9682

## Sheet: ExtDataFig6d
	4T1 model
	Intracellular acetyl-CoA abundance (A.U./mg protein)
	shControl+10%FBS	shCpt1a+10%FBS	shControl+Palm	shCpt1a+Palm
	0.75	1.13	1.62	0.67
	1.21	1.15	1.92	0.89
	1.17	0.8	2.12	1.43
	1.02	1.01	1.76	0.82

## Sheet: ExtDataFig6e
	Intracellular acetyl-CoA abundance (A.U./mg protein)
	4T1 model
	sgControl	sgCpt1a
	2.65241	1.84542
	2.44186	1.28379
	1.81598	1.49307
	1.88958	1.50099

## Sheet: ExtDataFig6f
	4T1 model
	Average 3D spheroids area (μm2)
	shControl+Palm	shCpt1a+Palm	shCpt1a+Octanoate
	0.0416	0.02968	0.05598
	0.038307	0.033358	0.049253
	0.052708	0.027744	0.044
	0.036365	0.010327	0.03621

## Sheet: ExtDataFig6h
	4T1 model
	Intracellular acetyl-CoA abundance (A.U./mg protein)
	shControl+Palm	shControl+Palm+Acetate	sgCpt1a+Palm	sgCpt1a+Palm+Acetate
	496.56	290.681	327.339	303.041
	418.353	353.033	292.263	359.673
	305.865	445.925	272.965	544.749
	353.333	241.887	277.397	472.423
	248		235
	311		189
	241		370
	206		277
