# Supplementary material for: A palmitate-rich metastatic niche enables metastasis growth via p65 acetylation resulting in pro-metastatic NF-κB signaling
Source: Nat Cancer. Author manuscript; Available in PMC 2023 Oct 21. (PMC7615234; doi:10.1038/s43018-023-00513-2)
Supplement: Dataset Extended Figure 7 [file EMS172138-supplement-Dataset_Extended_Figure_7.xlsx]

## Sheet: ExtDataFig7b
	4T1 model
	Relative mRNA expression levels
	Icam1
	Palmitate	sgCpt1a+Palmitate	sgCpt1a+Acetate
	0.973783	0.487271	0.886271
	1.13074	0.561105	0.740191
	0.895478	0.526979	0.802617
	Relative mRNA expression levels
	Ptpn13
	Palmitate	sgCpt1a+Palmitate	sgCpt1a+Acetate
	1.03113	0.792379	0.994438
	0.988201	0.721368	0.976064
	0.980667	0.781841	0.913333
	Relative mRNA expression levels
	Mmp9
	Palmitate	sgCpt1a+Palmitate	sgCpt1a+Acetate
	0.916239	0.870314	1.33637
	1.07991	0.858877	1.32924
	1.00385	0.772826	1.2127
	Relative mRNA expression levels
	Tnfaip2
	Palmitate	sgCpt1a+Palmitate	sgCpt1a+Acetate
	0.997501	0.928846	1.1116
	0.991897	0.891268	1.10983
	1.0106	0.90465	1.08452

## Sheet: ExtDataFig7c
	MCF10a HRasV12 model
	Relative mRNA expression levels
	Icam1
	Palmitate	shCpt1a+Palmitate	shCpt1a+Acetate
	0.911554	0.116443	1.19565
	1.12787	0.20449	1.1911
	0.972655	0.151333	2.00778
	Relative mRNA expression levels
	Ptpn13
	Palmitate	shCpt1a+Palmitate	shCpt1a+Acetate
	1.00786	0.718072	0.809835
	1.02307	0.823192	0.883682
	0.969827	0.825992	0.813436
	Relative mRNA expression levels
	Mmp9
	Palmitate	shCpt1a+Palmitate	shCpt1a+Acetate
	1.0247	0.642514	1.34118
	0.978606	0.497614	1.04406
	0.997231	0.825477	0.864777
	Relative mRNA expression levels
	Tnfaip2
	Palmitate	shCpt1a+Palmitate	shCpt1a+Acetate
	1.021	0.587	1.039
	1.064	0.596	0.922
	0.921	0.635	1.006
	Relative mRNA expression levels
	Jag1
	Palmitate	shCpt1a+Palmitate	shCpt1a+Acetate
	0.81169	0.411681	1.03699
	1.08103	0.430027	1.09104
	1.13966	0.451344	1.01762
