# Supplementary material for: A palmitate-rich metastatic niche enables metastasis growth via p65 acetylation resulting in pro-metastatic NF-κB signaling
Source: Nat Cancer. Author manuscript; Available in PMC 2023 Oct 21. (PMC7615234; doi:10.1038/s43018-023-00513-2)
Supplement: Dataset Extended Figure 8 [file EMS172138-supplement-Dataset_Extended_Figure_8.xlsx]

## Sheet: ExtDataFig8b
	4T1 model
	Intracellular Acetyl-CoA levels (A.U/mg protein)
	10%FBS	+Palmitate	+Oleate	+Acetate
	1.21	1.51	1.23	2.74
	1.17	2.03	1.64	1.75
	1.02	1.76	2.79	1.47
				1.64

## Sheet: ExtDataFig8g
	4T1 model
	Average 3D spheroids area (μm2)
	10%FBS	+Palm	+Etomoxir	+HATi
	0.037297	0.056809	0.032269	0.027891
	0.036431	0.059573	0.028592	0.028274
	0.025158	0.045663	0.022141	0.027516
		0.064167

## Sheet: ExtDataFig8h
	4T1 model
	Spheroids number
	10%FBS	+Palm	sgKat2a 10%FBS	sgKat2a +Palm
	62	85	58	33
	85	90	61	48
	70	82	60	36
	64	93	75	57
				54

## Sheet: ExtDataFig8j
	4T1 model (i.v.)
	Number of metastases in lung			Metastatic area in lung (μm2)
	sgScrambled	sgKat2a		sgScrambled	sgKat2a
	30	6		7518407	273093
	25	2		13904772	177132
	34	2		13130846	538933
	18	2		3569706	293512
	13	1		773296	12004.2
	4	2		633334	5840
	15	3		3177749	186365
	8	1		1215036	13462.6
	6			795674
	1			140703
