# Supplementary material for: A palmitate-rich metastatic niche enables metastasis growth via p65 acetylation resulting in pro-metastatic NF-κB signaling
Source: Nat Cancer. Author manuscript; Available in PMC 2023 Oct 21. (PMC7615234; doi:10.1038/s43018-023-00513-2)
Supplement: Dataset Extended Figure 9 [file EMS172138-supplement-Dataset_Extended_Figure_9.xlsx]

## Sheet: ExtDataFig9a
	Relative mRNA expression levels
4T1 model	Cpt1a
	shControl	shCpt1a #45
	0.953	0.108
	1.006	0.098
	1.044	0.108
	Relative mRNA expression levels
	Cpt1a
EMT6.5 model	shControl	shCpt1a #45
	1.03113	0.792379
	0.988201	0.721368
	0.980667	0.781841
	Relative mRNA expression levels
	Cpt1a
EO771-MC3B	shControl	shCpt1a #45
	0.922	0.04
	1.003	0.042
	1.082	0.051
	Relative mRNA expression levels
	Cpt1a
MCF7 model	shControl	shCpt1a #43	shCpt1a #47
	0.988	0.031	0.028
	0.98	0.031	0.028
	1.033	0.032	0.028
	Relative mRNA expression levels
	Cpt1a
MCF10a HRasV12 model	shControl	shCpt1a #43	shCpt1a #47
	0.939	0.079	0.022
	1.018	0.075	0.021
	1.046	0.117	0.023
