# Supplementary material for: A palmitate-rich metastatic niche enables metastasis growth via p65 acetylation resulting in pro-metastatic NF-κB signaling
Source: Nat Cancer. Author manuscript; Available in PMC 2023 Oct 21. (PMC7615234; doi:10.1038/s43018-023-00513-2)
Supplement: Dataset Figure 1 [file EMS172138-supplement-Dataset_Figure_1.xlsx]

## Sheet: Fig1a
	Mouse Lung Interstitial Fluid
	Concentration (μM)
		M1	M2	M3	M4	M5
	Palmitate	368.158	354.865	1016.83	165.331	358.07
	Oleate	428.186	422.528	602.127	505.614	547.755
	Linoleate	730.311	799.234	767.025	578.826	778.635
	Stearate	91.5391	97.2077	467.971	0	0
	Sapienate	0	0	0	0	0
	Palmitoleate	0	0	0	0	0
	cis-vaccenate	0	0	0	0	0
	Human Lung Interstitial Fluid
	Concentration (μM)
		H1	H2	H3	H4	H5	H6	H7
	Palmitate	695.282	223.867	560.162	524.622	944.979	901.994	550.133
	Oleate	672.707	219.197	489.156	646.021	641.238	1015.33	707.694
	Linoleate	1799.88	772.626	1476.23	2365.46	2359.64	3038.64	1174.69
	Stearate	97.4323	50.8197	109.096	81.3359	168.666	125.255	124.774
	Sapienate	20.2781	0.55332	4.86653	11.2342	12.4223	18.6388	5.09345
	Palmitoleate	42.9243	9.63427	18.9879	27.7669	35.5428	79.7732	11.7605
	cis-vaccenate	28.6859	8.77432	14.3033	25.1342	26.4417	35.2376	18.6745

## Sheet: Fig1b
	Mouse Liver Interstitial Fluid
	Concentration (μM)
		M1	M2	M3	M4	M5	M6	M7
	Palmitate	3765.01	4851.62	3913.64	1927.86	5338.88	7604.28	2998.79
	Oleate	3650.85	5113.13	4047.53	1959.54	5243.15	8611.66	3247.58
	Linoleate	89.3095	291.375	194.374	140.453	76.2914	325.138	188.274
	Stearate	2314.92	2769.62	2284.09	1188.48	2323.77	3492.5	1192.73
	Sapienate	154.194	279.566	180.102	345.205	982.14	360.162	150.501
	Palmitoleate	452.488	684.33	591.978	272.235	772.668	1230.52	514.172

## Sheet: Fig1c
	Mouse Interstitial Fluid
	Fold change
		Lung		Liver
		CD	HFD	CD	HFD
	Palmitate	1	1.6428	1	1.83497
	Oleate	1	1.70327	1	2.04251
	Stearate	1	1.45993	1	2.0505
	Linoleate	1	0.77738	1	0.340819

## Sheet: Fig1d
	Cancer cell population present in lung (%)
	CD	HFD
	14.3333	40.7333
	14.3667	17.0667
	15.9667	28.2333
	8.69667	35.6333

## Sheet: Fig1e
	Metastatic area in liver (μm2)
	CD	HFD
	50100000	124000000
	48000000	53600000
	26700000	81100000
	25600000	90900000
	12500000	53100000
	30100000	73100000
	47200000	81800000
	23800000	95900000
	8970000	95900000
	18700000

## Sheet: Fig1f
	Cancer cell population present in lung (%)
	CD	HFD
	0.593333	10.0433
	1.02333	7.62333
	5.44333	5.26
	5.22	10.7333
	5.27667	1.3
	3.28	8.23667
	6.03667	10.5333
	1.19667	10.1533
	0.59	7.9
		2.19

## Sheet: Fig1g
	Cancer cell population present in lung (%)
	4T1 model			4T07 model
	CM	TCM		CM	TCM
	26.8	45.4333		0.686667	15.7667
	6.95	39.2667		1.88667	7.38
	2.46667	45.7667		1.16333	8.48667
	2.11	43.5		1.38333	3.85333
	7.91	44.8333		1.72333	3.04
				0.3	2.85333
				0.22

## Sheet: Fig1h
	Mouse Interstitial Fluid
	Fold change
		Lung		Liver
		CM	TCM	CM	TCM
	Palmitate	1	1.55255	1	0.783255
	Oleate	1	1.03771	1	0.748147
	Linoleate	1	1.12371	1	1.2004
	Stearate	1	0.871529	1	1.33631

## Sheet: Fig1i
	Mouse Lung Interstitial Fluid
		Healthy	4T1-PT			Healthy	4T1-PT
	Palmitate concentration (μM)	923.521	1979.67		Oleate concentration (μM)	453.708	664.688
		443.939	2128.47			671.633	912.98
		724.46	1849.3			342.758	640.781
		766.481	2550.49			590.208	578.335
		368.158	1218.45			428.186	490.374
		354.865	1379.62			422.528	940.131
		1016.83	1996.53			602.127	768.726
		165.331	1527.25			505.614	523.556
		358.07	2463.99			547.755	780.54
		1189.45	2295.05			685.653	795.79
		1171.95	1672.74			1090.52	478.191
		560.224	2784.48			506.092	753.577
		1152.26	1661.64			1133.24	536.56
		1490.09	987.164			955.222	461.288
		1222.14	1749.46			1060.2	699.498
		1273.72	1599.08			942.434	1062.75
			1987.15				764.927
			919.65				1151.27
			1248.85

## Sheet: Fig1j
	Human Lung Interstitial Fluid
		Non-cancer patients	Breast cancer patients
	Palmitate concentration (μM)	695.282	851.439
		223.867	925.177
		524.622	899.47
			1580.36
			703.776
			1152.13
			1479.98
			797.027
			745.051
