# Supplementary material for: A palmitate-rich metastatic niche enables metastasis growth via p65 acetylation resulting in pro-metastatic NF-κB signaling
Source: Nat Cancer. Author manuscript; Available in PMC 2023 Oct 21. (PMC7615234; doi:10.1038/s43018-023-00513-2)
Supplement: Dataset Figure 2 [file EMS172138-supplement-Dataset_Figure_2.xlsx]

## Sheet: Fig2b
		AT2 isolated from lung of mice
	Log2 Fold change	Healthy				4T1-primary tumor bearing
	Sfpb	1.816	0.942	0.767	0.476	50.854	14.363	6.606	6.775	17.98
	Sfpc	1.895	0.71	0.83	0.565	23.842	9.663	6.132	4.649	18
	Abca3	2.167	1.144	0.405	0.284	6.455	10.242	9.031	4.897	4.911
	Acly	0.563	2.605	0.479	0.354	13.034	20.01	0.845	6.772	27.043
	Fabp5	1.366	0.912	0.761	0.962	3.462	3.606	3.538	1.799	4.99
	Scd1	2.093	1.228	0.216	0.462	38.488	21.824	6.315	11.034	10.024
	Fasn	1.456	1.737	0.447	0.36	31.958	17.281	8.309	5.576	9.143
	Acsl4	1.168	0.881	0.779	1.172	0.288	3.344	54.587	12.514	6.462

## Sheet: Fig2c
		AT2 isolated from lung of mice
	Log2 Fold change	Healthy					4T07-primary tumor bearing
	Sfpb	0.608	0.717	1.342	0.782	1.551	1.395	1.696	1.205	1.313	1.092
	Sfpc	1.091	0.489	1.536	0.673	1.211	1.27	1.456	0.774	0.939	0.8
	Abca3	0.662	0.595	1.105	0.777	1.861	1.098	1.828	1.271	1.132	1.227
	Acly	0.496	0.538	1.216	0.787	1.963	1.141	1.55	1.018	0.961	1.007
	Fabp5	1.067	0.992	1.763	0.538	0.64	0.973	0.951	0.54	0.846	0.471
	Scd1	0.673	0.579	1.178	0.811	1.759	1.217	1.757	0.67	0.701	0.666
	Fasn	0.442	0.615	1.15	0.81	1.983	1.197	2.048	1.178	0.974	0.983
	Acsl4	0.505	1.109	1.19	0.707	1.489	1.845	1.91	1.296	2.541	3.184

## Sheet: Fig2d
		AT2 cells control media- treated							AT2 cells tumor conditioned media- treated
	Sfpb	0.889314	0.859549	1.31681	1.234	0.936	0.97	0.939	2.66466		3.28528	1.396	2.15	1.725	1.872
	Sfpc	0.918265	0.923811	1.19208	1.32078	0.77813	1.13664	0.879621	2.6989		3.55482	1.18928	1.71507	1.21324	1.53191
	Abca3	0.77457	0.804107	1.71307	1.19563	0.783374	1.26244	0.872647	1.39785	2.93649	1.80828	0.755749	1.27365	0.913439	1.15817
	Fabp5	0.843027	1.23473	0.978262	1.20279	1.06475	0.905885	0.914808	1.14291	2.14746	1.78417	1.47662	1.87083	1.63134	1.46143
	Scd1	1.00218	1.02725	0.992061	1.19009	1.11389	0.936557	0.825691	1.28703	2.65718	1.46703	1.0884	1.35075	0.938212	1.29598
	Acsl4	1.29637	0.862968	0.91918	0.76624	1.02037	1.06839	1.19749	3.40024	5.90753	3.69321	1.76102	0.922775	0.97865	1.01507

## Sheet: Fig2e
		Palmitate relative levels					Oleate relative levels
		Before AT2 cells exposure		After AT2 cells exposure			Before AT2 cells exposure		After AT2 cells exposure
		CM-0	TCM-0	CM-72	TCM-72		CM-0	TCM-0	CM-72	TCM-72
		0.733189	1.39439	1.46222	1.92559		0.862351	1.04284	1.0542	1.18557
		1.75895	1.08907	1.67548	2.0197		1.03057	1.18007	1.96736	1.1257
		0.507862	0.516539	1.40842	1.86094		1.10708	0.777086	1.60903	0
		0.568807	1.02394	1.2078	1.83809		0.158686	0.697722	0.307874	0.571089
		1.43119	0.976064	0.947126	1.62983		1.84131	1.30228	0.336132	0.694686
				1.28887	1.54639				0.157165	0.636061
				1.18931	1.37318				0.284689	0.658368
