# Supplementary material for: A palmitate-rich metastatic niche enables metastasis growth via p65 acetylation resulting in pro-metastatic NF-κB signaling
Source: Nat Cancer. Author manuscript; Available in PMC 2023 Oct 21. (PMC7615234; doi:10.1038/s43018-023-00513-2)
Supplement: Dataset Figure 3 [file EMS172138-supplement-Dataset_Figure_3.xlsx]

## Sheet: Fig3b
	Intracellular fatty acid abundace (4T1 model)
A.U./mg protein		Primary tumor tissue					Lung metastatic tissue
		M1	M2	M3	M4	M5	M1	M2	M3	M4	M5
	Palmitate	0.685694	0.97972	0.708445	0.70082	0.693504	1.11758	1.33145	1.79614	1.3531	1.62136
	Oleate	0.389319	0.796414	0.463938	0.605529	0.52913	0.09713	0.094097	0.183618	0.093539	0.113038
	Linolate	0.121501	0.143386	0.090763	0.115749	0.102018	0.093401	0.114815	0.10958	0.080928	0.107261
	Stearate	0.760974	1.06119	0.700545	0.720276	0.701929	0.718602	0.7454	1.2689	0.808344	0.922078
	Intracellular fatty acid abundace (EMT6.5 model)
A.U./mg protein		Primary tumor tissue					Lung metastatic tissue
		M1	M2	M3	M4	M5	M1	M2	M3	M4	M5
	Palmitate	0.166908	0.360858	0.16569	0.407723	0.381532	1.35428	0.667279	0.579297	0.598107	2.00939
	Oleate	0.017512	0.079123	0.024496	0.064875	0.068656	0.111661	0.043929	0.046943	0.04661	0.216065
	Linolate	0.018763	0.10879	0.024543	0.075511	0.097993	0.080186	0.050636	0.043228	0.037531	0.107514
	Stearate	0.146473	0.17673	0.124757	0.265076	0.188212	0.705321	0.320872	0.32643	0.303312	1.03359

## Sheet: Fig3c
	Intracellular palmitate abundance (A.U./mg protein)
	4T1			EMT6.5			MCF10a HRasV12			MCF7
	2D	3D		2D	3D		2D	3D		2D	3D
	1.11649	2.09097		2.41333	5.26706		3.31656	4.45059		2.22114	4.83743
	1.66788	2.58624		2.93961	6.21531		3.53855	5.23294		3.13403	3.70006
	1.3266	2.19795		3.10896	9.11951		3.59911	5.13027		2.34598	7.37282
				3.03472	7.65378						3.88473

## Sheet: Fig3d
		Average 3D spheroids area (μm2)
		10% FBS	+Palmitate	+Oleate
		0.034171	0.042553	0.023108
		0.033191	0.047315	0.02915
		0.026882	0.051194	0.041291
		0.036133	0.045583	0.031528
		0.024292	0.044955	0.03177
		0.028639		0.02819
				0.032658
				0.029009
				0.031375

## Sheet: Fig3f
	CPT1a mRNA relative levels
	Fold change
		4T1 model			EMT6.5 model
		Primary tumor (PT)	Lung metastases		Primary tumor (PT)	Lung metastases
	Palmitate	1.112	1.681		1.005	3.092
	Oleate	1.216	2.496		1.003	2.839
	Stearate	0.964	1.608		1.00259	4.13329
	Linoleate	0.837	1.248

## Sheet: Fig3g
	Log2 CPT1a expression
	Breast primary tumor (n=39)	Metastasis (n=7)
	12.591	13.2114
	13.7452	14.8732
	12.7921	14.7537
	12.6832	12.2507
	12.8784	13.2248
	12.8101	13.1528
	12.7036	12.9935
	12.3928
	13.7926
	13.1994
	12.6367
	13.1091
	12.7074
	13.2853
	13.7741
	12.4842
	13.143
	13.205
	13.5781
	12.6675
	12.4348
	13.0325
	12.7167
	13.0455
	12.8544
	13.1017
	12.817
	12.6506
	13.3115
	13.2591
	11.9972
	13.3195
	12.2686
	13.7279
	12.5018
	12.3804
	12.7591
	12.8079
	11.9988
