# Supplementary material for: A palmitate-rich metastatic niche enables metastasis growth via p65 acetylation resulting in pro-metastatic NF-κB signaling
Source: Nat Cancer. Author manuscript; Available in PMC 2023 Oct 21. (PMC7615234; doi:10.1038/s43018-023-00513-2)
Supplement: Dataset Figure 4 [file EMS172138-supplement-Dataset_Figure_4.xlsx]

## Sheet: Fig4a
	4T1 model
	Average 3D spheroids area (μm2)
	No Palm	+Palm	shCpt1a	sgCpt1a	sgCpt1a+Acetate
	0.035784	0.047682	0.030288	0.029729	0.035342
	0.033413	0.053848	0.022592	0.030541	0.049845
	0.028503	0.039544	0.02361	0.035213	0.040919
	0.0254	0.0497	0.026807	0.028448	0.0414
	0.026645	0.051553	0.021288	0.02503	0.062238
	0.02818	0.041763	0.025776	0.025013	0.043893
	0.018881	0.05011	0.025262	0.024404	0.036553
	0.025699	0.036748	0.019849	0.026887
	0.025769	0.061917		0.032157
		0.0355
		0.042748
		0.044748
		0.047324
		0.054659
		0.03934

## Sheet: Fig4b
	MCF10a HRasV12 model
	Average 3D spheroids area (μm2)
	No Pal	Control	shCPT1A No Pal	shCPT1A #43	shCPT1A #47	shCPT1a #43 +Acetate
	0.043	0.067491	0.0312	0.018988	0.02475	0.043517
	0.0356	0.08699	0.0386	0.016717	0.029866	0.047909
	0.05846	0.055359	0.0298	0.0201	0.020166	0.050133
	0.0463	0.069567	0.0315	0.0199	0.024512	0.0522
	0.0391	0.07456	0.0333	0.0211	0.0251	0.0536

## Sheet: Fig4c
	4T1 model (m.f.)
	Number of metastases in lung			Metastatic area in lung (μm2)			Metastatic index
	shScrambled	shCPT1a #45		shScrambled	shCPT1a #45		shScrambled	shCPT1a #45
	9	8		233000	870000		229223	413142
	26	3		1670000	24800		1.52016e+06	24827.1
	8	5		117000	505000		215132	458878
	16	11		703000	1130000		501989	611341
	22	5		1080000	112000		721636	93604.4
	8	4		283000	186000		195369	84522.8
	26	7		1800000	165000		1.12243e+06	117561
	4	9		978000	894000		167000	592606
	4	6		1040000	694000		331000	522000
	13	8		1290000	630000		706000	376000
	8	1		2150000	19000		642000	13000
	11	4		214000	1630000		1130000	867000
		2		713000	96600		1420000	66200
		8			141000			116000
		4			424000			211000
		3			750000			584000
		5			105000			71100
		2			20800			17000
		1			138000			125000
		2

## Sheet: Fig4d
	4T1 model (m.f.)
	Number of metastases in lung			Metastatic area in lung (μm2)			Metastatic index
	sgScrambled	sgCPT1a		sgScrambled	sgCPT1a		sgScrambled	sgCPT1a
	31	3		11700000	187000		9740000	275000
	15	1		3450000	20300		2190000	29400
	20	2		4970000	193000		2660000	227000
	7	0		1810000	0		1460000	0
	11	2		506000	110000		242000	85500
	39	4		7580000	158000		3280000	188000
	13	3		13800000	42300		10700000	43100
	56	8		12900000	350000		7750000	388000
	7	0		615000	0		480000	0
	13	7		1310000	191000		904000	293000
	26	0		6000000	0		4350000	0
		3

## Sheet: Fig4e
	EMT6.5 model (i.v.)
	Number of metastases in lung			Metastatic area in lung (μm2)
	shScrambled	shCPT1a #45		shScrambled	shCPT1a #45
	92	41		6.80472e+07	1.22159e+07
	107	74		9.00567e+07	27557862
	80	49		6.19356e+07	24932909
	105	52		8.6197e+07	2.31411e+07
	125	31		8.1456e+07	10005427
		50			19618194
		36			1.32567e+07
		48			2.01587e+07

## Sheet: Fig4f
	EO771-MC3B model (i.v.)
	Number of metastases in lung			Metastatic area in lung (μm2)
	shScrambled	shCPT1a #45		shScrambled	shCPT1a #45
	12	5		5419581	1441417
	3	1		3818814	2338343
	8	3		15382059	243718
	15	1		34034274	228632
	9	10		539334	205604
	23	3		25675303	48367.6
	3	6		4866281	309008
	12	7		15450938	3752915

## Sheet: Fig4g
	4T1 model (i.v.)
	Breast cancer cells in lung (%)
	Vehicle	Etomoxir
	9.15667	0.148667
	30.8	22.4
	12.6	11.7667
	11.6667	22.4333
	27.4333	5.97
	19.8	7.91667
	40.1667	14.1667
	25.8667
	24.6
	18.3667
	18.2333
	17.7667

## Sheet: Fig4h
	4T1 model (i.v.)
	Breast cancer cells in lung (%)			Breast cancer cells in lung (%)
	Control diet			High fat diet
	shScrambled	shCPT1a #45		shScrambled	shCPT1a #45
	14.3333	1.09667		40.7333	6.18333
	14.3667	1.70667		17.0667	2.49333
	15.9667	3.55333		28.2333	4.13667
	8.69667			35.6333	1.75
	EMT6.5 model (i.v.)
	Breast cancer cells in lung (%)			Breast cancer cells in lung (%)
	Control diet			High fat diet
	shScrambled	shCPT1a #45		shScrambled	shCPT1a #45
	11.2333	10.7333		29.5333	11.5
	33.5333	10.1833		25.9	14.9667
	20	6.84667		22.5	15.8333
	28.1333	10.8		30.4667	11.7
	7.36333	11.5667		34.3333	13.6667
	16.7333	5.94667		25.1	0.526667
	9.67333	7.775		18.7667	12.1333
	13.3	9.665		32.8333	2.04333

## Sheet: Fig4i
	4T1 model (m.f.) - High fat diet fed mice
	Number of metastases in lung			Metastatic area in lung (μm2)
	sgScrambled	sgCPT1a		sgScrambled	sgCPT1a
	10	8		1055194	507218
	3	2		138066	127611
	9	6		510627	367612
	17	8		868132	216392
	19	4		1208811	310968
	20	13		1090087	447590
	15	5		2686333	317784
	13	9		843047	426338
	16	9		3133130	166051
	13	3		1298449	216684
	16			705348
	21			1987790
