# Supplementary material for: A palmitate-rich metastatic niche enables metastasis growth via p65 acetylation resulting in pro-metastatic NF-κB signaling
Source: Nat Cancer. Author manuscript; Available in PMC 2023 Oct 21. (PMC7615234; doi:10.1038/s43018-023-00513-2)
Supplement: Dataset Figure 5 [file EMS172138-supplement-Dataset_Figure_5.xlsx]

## Sheet: Fig5a
	Intracellular acetyl-CoA abundance (A.U./mg protein)
	4T1			MCF10a HRasV12			MCF7			EMT6.5
	2D	3D		2D	3D		2D	3D		2D	3D
	0.872152	5.66123		1.04553	5.16912		0.701788	9.61674		2.23598	4.42751
	1.22081	3.56557		0.556786	2.0538		0.565775	4.91242		1.48505	3.67502
	1.16417	2.5411		2.0422	5.0543		0.779051	8.41932		3.13331	5.70269
				1.07004	1.41748			9.9619		2.14629	5.18459
				0.752414	2.01659
				1.61075	2.59807

## Sheet: Fig5b
	EMT6.5 model (m.f.)
	Fold change Acetyl-CoA levels
	Primary tumor	Lung metastases
	0.968058	5.47817
	1.75302	3.3064
	0.278923	4.02751
	1.52963	3.45285
	0.601759	3.54589
	0.340445	4.50763
	1.13392
	1.39424

## Sheet: Fig5c
	4T1 model (m.f.)
	Fold change Acetyl-CoA levels
	Vehicle			Etomoxir
	Primary tumor	Lung metastases		Primary tumor	Lung metastases
	0.815127	0.953092		0	2.13569
	1.44989	8.59483		2.66447	0
	1.32397	2.81497		0.335992	0
	0.411022	0.513682		0	0.23515
	0.66314	1.81
	1.58711	1.56326
	0.749751	0.764398
	1.00783	9.75066
	1.25136	7.92615
	1.9605	16.1867
	0.456732	3.30285
	0.323585	3.95756

## Sheet: Fig5d
	4T1 model
	Average 3D spheroids area (μm2)
	10% FBS	Palmitate	sgCpt1a +Palmitate	Palmitate +ACLYi	Acetate +ACLYi
	0.020073	0.036455	0.029729	0.018966	0.041075
	0.024226	0.032547	0.028448	0.021024	0.034766
	0.016671	0.037625	0.02503	0.022532	0.042672
	0.026757	0.031189	0.025013	0.022695	0.041933
		0.043707	0.024404	0.026946	0.038862
			0.026887	0.024512	0.041196
				0.020452	0.037733

## Sheet: Fig5e
	MCF10a HRasV12 model
	Average 3D spheroids area (μm2)
	5% HS	Palmitate	sgCPT1A +Palmitate	Palmitate +ACLYi	Acetate +ACLYi
	0.035618	0.04368	0.010412	0.031935	0.036809
	0.04277	0.038913	0.020796	0.028709	0.063995
	0.04418	0.049889	0.01654	0.029225	0.039967
	0.049	0.054743	0.016511	0.027279	0.04739
	0.032165	0.039025	0.03516	0.026127	0.04445
		0.051493	0.013215	0.033152	0.037828
		0.063492		0.030344	0.037009
		0.065618		0.021709
