# Supplementary material for: A palmitate-rich metastatic niche enables metastasis growth via p65 acetylation resulting in pro-metastatic NF-κB signaling
Source: Nat Cancer. Author manuscript; Available in PMC 2023 Oct 21. (PMC7615234; doi:10.1038/s43018-023-00513-2)
Supplement: Dataset Figure 6 [file EMS172138-supplement-Dataset_Figure_6.xlsx]

## Sheet: Fig6b
	4T1 model
	Average 3D spheroids area (μm2)
	10%FBS	+Palmitate	10%FBS+TNFa	10%FBS +NF-kBi	Palm +NFKBi
	0.019057	0.043115	0.041757	0.018586	0.019158
	0.028007	0.034587	0.05836	0.021833	0.028276
	0.032383	0.048914	0.0359	0.03331	0.024277
	0.030036	0.037625	0.055292	0.022192	0.018282
		0.031189	0.062312	0.021244	0.028088
		0.043707		0.034871	0.031293
				0.023103

## Sheet: Fig6c
	MCF10a HRasV12
	Average 3D spheroids area (μm2)
	+Palmitate	Palm +NFKBi
	0.04368	0.035418
	0.038913	0.031907
	0.049889	0.02856
	0.054743	0.0341
	0.039025	0.029762
	0.051493	0.028226
		0.023947
		0.0291
		0.030157

## Sheet: Fig6d
	4T1 model
	Average 3D spheroids area (μm2)
	sgControl+Palmitate	sgCpt1a+Palmitate	sgCpt1a+Acetate	sgCpt1a+Acetate+NF-kBi
	0.043115	0.018985	0.03247	0.020981
	0.034587	0.027459	0.040473	0.024814
	0.048914	0.032792	0.040113	0.023379
		0.029	0.037622	0.017992
				0.02992
				0.026542
	MCF10a HRasV12
	Average 3D spheroids area (μm2)
	sgControl+Palmitate	sgCpt1a+Palmitate	sgCpt1a+Acetate	sgCpt1a+Acetate+NF-kBi
	0.047258	0.010412	0.030157	0.021695
	0.062314	0.020796	0.026563	0.015026
	0.044694	0.01654	0.028792	0.017625
	0.038371	0.016511	0.04065	0.026727
	0.029875	0.03516	0.031674	0.012553
	0.036612	0.013215	0.0381	0.022835
