# Supplementary material for: A palmitate-rich metastatic niche enables metastasis growth via p65 acetylation resulting in pro-metastatic NF-κB signaling
Source: Nat Cancer. Author manuscript; Available in PMC 2023 Oct 21. (PMC7615234; doi:10.1038/s43018-023-00513-2)
Supplement: Dataset Figure 7 [file EMS172138-supplement-Dataset_Figure_7.xlsx]

## Sheet: Fig7a
	Fold change gene expression
	with palmitate/ without palmitate
	Kat2a	1.857
	Noa1	1.18118
	Kat8	0.963
	Kat2b	0.785
	Kat6a	0.774
	Ep300	0.501
	Kat7	0.485
	Kat5	0.466
	Elp3	0.461
	Crebbp	0.434
	Kat6b	0.364

## Sheet: Fig7b
	4T1 model
	Relative Kat2a expression
	10% FBS	+Palmitate	+Oleate	+Acetate
	0.99	1.35	0.832	0.76
	1.01	1.356	0.902	0.708
	1	1.246	0.767	0.792

## Sheet: Fig7d
	4T1 model
	Average 3D spheroids area (μm2)
	10%FBS	+Palm	sgCpt1a 10%FBS	sgCpt1a+Palmitate	sgKat2a 10%FBS	sgKat2a +Palmitate
	0.037297	0.074653	0.0358286	0.04243	0.0293895	0.02747
	0.036431	0.056809	0.0383529	0.030606	0.0327029	0.0271
	0.025158	0.059573	0.03911	0.042233	0.0283917	0.0315
		0.045663	0.0362385	0.0328	0.02825	0.031552
		0.064167		0.038435	0.0352414	0.02422

## Sheet: Fig7e
	MCF7 model				MCF10a HRasV12 model
	Average 3D spheroids area (μm2)				Average 3D spheroids area (μm2)
	10% FBS	+Palmitate	+HATi		5%HS	+Palmitate	+HATi
	0.022325	0.03124	0.024118		0.037171	0.067491	0.03825
	0.026256	0.048769	0.039273		0.033538	0.08699	0.024463
	0.025158	0.05416	0.024889		0.0363	0.055359	0.033311
		0.034116	0.017746			0.069567	0.027915
		0.045863				0.062587
						0.061855

## Sheet: Fig7f
	4T1 model (m.f.)
	Number of metastases in lung				Metastatic area in lung (μm2)				Metastatic index
	sgScrambled	sgCPT1a	sgKat2a		sgScrambled	sgCPT1a	sgKat2a		sgScrambled	sgCPT1a	sgKat2a
	31	3	5		11700000	187000	319000		9740000	275000	354000
	15	1	0		3450000	20300	0		2190000	29400	0
	20	2	1		4970000	193000	110000		2660000	227000	153000
	7	0	0		1810000	0	0		1460000	0	0
	11	2	2		506000	110000	77800		242000	85500	101000
	39	4	0		7580000	158000	0		3280000	188000	0
	13	3	1		13800000	42300	21500		10700000	43100	32100
	56	8	2		12900000	350000	180000		7750000	388000	202000
	7	0	1		615000	0	47300		480000	0	48300
	13	7	3		1310000	191000	81500		904000	293000	151000
	26	0	3		6000000	0	150000		4350000	0	198000
		3
